# Supplementary material for: Mosaic structure of Mycobacterium bovis BCG genomes as a representation of phage sequences’ mobility
Source: BMC Genomics. 2016 Dec 28;17(Suppl 14):1009. doi: 10.1186/s12864-016-3355-1 (PMC5249017; doi:10.1186/s12864-016-3355-1)
Supplement: Additional file 1: Table S1. — Primers used for BCG Russia 368 genome gaps closure by PCR and Sanger sequencing. (XLSX 14 kb) [file 12864_2016_3355_MOESM1_ESM.xlsx]

## Sheet: S1
	Primer Name	Primer Sequence
1	PGRS3а-1F	5` CGGACGCCCAGTCAATGTCT 3`
2	PGRS3-1R	5` GGCAACGCCATGCTGTTCG 3`
3	PGRS3-2F	5’ AAGCGCCCAGGGAGAAC 3’
4	PGRS3а-2R	5’ GCCTCAACGAACACCAC 3’
5	PGRS3a-3F	5’ AGCCGAAGAGCAAGCCGCCGT 3’
6	PGRS3a-3R	5’ ACGGCGGGAACGGCGGACT 3’
7	PGRS4-1F	5` GGTCCCGCCGACATTTAAG 3`
8	PGRS4-1R	5` GTTCGTGCAGGCGTTGACC 3`
9	PGRS4-2F	5` TTACCGCCATTGCCGATCAG 3`
10	PGRS6a-1F	5` CACCGGGGTCAGCACCACC 3`
11	PGRS6a-1R	5` CCACCGCCGCCGCCGAC 3`
12	PGRS7-1F	5` CTCCCGTTGTTGCCCGTTG 3`
13	PGRS7-1R	5` GCAACCCCGGCCTGGATG 3`
14	PGRS7-2F	5` AGGGCATGGTCGCCGTTG 3`
15	PGRS7-2R	5` GGCGGGCCTAATCGGTAAC 3`
16	PGRS7-3F	5` CCATTCCCGCCGGGTGAG 3`
17	PGRS9-1F	5` GGCACGGGGGCCAATGGT 3`
18	PGRS9-1R	5` CGTCACCGGTTTCGCCGAA 3`
19	PGRS9-2F	5` GCTGCCGGGCTGTGGGGTA 3`
20	PGRS9-2R	5` GAAGCCCAGCCAGCCGGCAT 3`
21	PGRS10-1F	5` GCGGAAACGCCGGCATGCT 3`
22	PGRS10-1R	5` GGGTGTGCAGGGGCGAGGT 3`
23	PGRS10-2F	5` CGGGATCTTGTTCGGCAC 3
24	PGRS10-2R	5` CCTTGCCGCCGATGTGGA 3`
25	PGRS13-1F	5` GGTACCGGTGGGGCTGGT 3`
26	PGRS13-1R	5` GGCGAGCAAGCCCGCGTT 3`
27	PGRS14-1F	5` CGGCGATCCCAACCGCTA 3`
28	PGRS14-1R	5` GGCGATGCCCTCGGATTGA 3`
29	PGRS14-2R	5` CAACGCATTGGGGCTGTTCCT 3`
30	PGRS16-1F	5` CAACGGCTGGGCCGCTGA 3`
31	PGRS16-1R	5` CTGCCACCTTCACCGCCGT 3`
32	PGRS19-1F	5` GGTCGGCGGGTTGGTGCC 3
33	PGRS19-1R	5` GGAACGGCCGGATTGTTCG 3`
34	PGRS20-1F	5` GGTGCTGCCCATCCCACC 3`
35	PGRS20-1R	5` GAGGCGACCAACGTCGAG 3`
36	PGRS21-1F	5` GCAACGGCGGCACCAGCACGA 3
37	PGRS21-1R	5` CATTGTTTATGGCGGTGCCCAA 3`
38	PGRS 22-1F	5` GTGGGTTGCTCTTCGGCAA 3`
39	PGRS 22-1R	5` GCCATTGGTGCTGCTGAC 3`
40	PGRS24-1F	5` CGCCATCGCCGTTGAGCA 3`
41	PGRS24-1R	5` GTTGCTGGGGCGTCCGCT 3`
42	PGRS25-1F	5` GCACCGCCGTTGCCGATGA 3`
43	PGRS25-1R	5` CGGGATCCTGTACGGCAAC 3`
44	PGRS26-1F	5` GCTTGGCCTTTGCCGTCGA 3`
45	PGRS26-1R	5` GGATGCCGGAATGTTCGGTAA 3`
46	PGRS28-F	5` AATCCACCGAAGCCCCTC 3`
47	PGRS28 R	5` CAGACACCGGGGGCAAAG 3`
48	PGRS30-1F	5` CCACCGTTGCCCCATATCAG 3`
49	PGRS30-1R	5` GTGCTGGCGGCAACGCCAG 3`
50	PGRS30-2F	5` GAACAGTGCATTTCCACCTG 3
51	PGRS30-2R	5’ GCGGTGTTGGAGGTGCAG 3’
52	PGRS33-1F	5’ CACCGCCGAAGCCGAATCCG 3’
53	PGRS33-1R	5’ GTTCTTCGGCGTGGGCGGTG 3’
54	PGRS38-1F	5’ CAAGGGTGGAGCTGTTGTCGTTG 3’
55	PGRS38-1R	5’ CGCGGCGGGCTGCTGTAC 3’
56	PGRS43a-1R	5` CGAATGGCGCCCACGCATC 3`
57	PGRS43b-1F	5` CCGGGGTCACCGCCGTTAC 3`
58	PGRS43b-1R	5` GGCGGTGACGGCGGTCATG 3`
59	PGRS43b-2F	5` CGCCTGGGTCACCACCATC 3`
60	PGRS45b-1F	5` GATGAGGGCATTGCCGCCGT 3`
61	PGRS45b-1R	5` CAACAGCGGGTCGGGGGCA 3`
62	PGRS53-1F	5` CGGCACCGGTGGAATGG 3`
63	PGRS53-1R	5` GTGCCCGGTATGCCGTTG 3`
64	PGRS53-2F	5` GGCAGCAACAACGGCAC 3`
65	PGRS53-2R	5` CCAGCGTTGCCGTTGTC 3`
66	PGRS53-F1	5` CGGTGCTCCCGGCGCCA 3`
67	PGRS53-R1	5` GCCCTTACCGCCGGGATTG 3`
68	PGRS53-F2	5` GGCAATCCCGGCGGTAA 3`
69	PGRS53-R2	5` CTACGCCGCCGTTGCCA 3`
70	PGRS53-F3	5` GGTGGAGACGGCGGCGA 3`
71	PGRS53-R3	5` CTGGTGGCCGGGACGAACT 3`
72	PGRS53-F4	5` GGCAACGACGGCGCCGTCAA 3`
73	PGRS53-R4	5` CTCGCTCGCGCCGCCGGT 3`
74	PGRS57-F	5` GCAAAGATGGTTGGGATGTCGTT 3`
75	PGRS57-R	5` GCGCCATCGCCGCCGTCA 3`
76	PGRS57-Fa	5` CAGATCGTGCTGGGCGTGAT 3`
77	PGRS57-Ra	5` CGCCGGCTCCGCCGGCT 3`
78	PGRS57-Fb	5` CGGTGGAGCCGGCGGAG 3`
79	PGRS1479-1F	5` GGTTGAGTTTTGCGATGCAGA 3`
80	PGRS1479-1R	5` CTTGGAGGACGGTCTGGA 3`
81	PPE34-1F	5` GGGATCGTGATTGGCGGGGT 3’
82	PPE34-1R	5` ACAGTTCCGGAGCGTTGGTGG 3’
83	Wag22b-1F	5` AGCACCGGCCTTGCCTGACA 3`
84	Wag22b-1R	5` CGTCTCTTGTCGGTGGCATCG 3`
85	Wag22b-2R	5` CTGGCGGCACTGTCTTCGGT 3`
