# Supplementary material for: Mosaic structure of Mycobacterium bovis BCG genomes as a representation of phage sequences’ mobility
Source: BMC Genomics. 2016 Dec 28;17(Suppl 14):1009. doi: 10.1186/s12864-016-3355-1 (PMC5249017; doi:10.1186/s12864-016-3355-1)
Supplement: Additional file 2: Table S2. — Localization and description of mutation in BCG Russia 368 genome vs. BCG Tokyo 172. (XLSX 17 kb) [file 12864_2016_3355_MOESM2_ESM.xlsx]

## Sheet: Лист1
number	position in genome BCG Russia 368 (accession CP009243)	locus_tag in genome BCG Russia 368	locus_tag in genome Tokyo 172 (accession AP010918)	Mutation type in genome Russia 368 vs Tokyo 172	Nucleotide prior to mutation (Tokyo 172)	Nucleotide after mutation (Russia 368)	Amino acid prior to mutation (Tokyo 172)	Amino acid after mutation (Russia 368)	notes
SNP
1	175056	before BCGR_0172	before JTY_0154	intergenic SNP	C	T
2	1136788	before BCGR_1128	before JTY_1045	intergenic SNP	G	A
3	177573	before BCGR_0177	before JTY_0157	intergenic SNP	C	T
4	2014019	before BCGR_1964	before JTY_1809	intergenic SNP	T	G
5	2638544	before BCGR_2600	before JTY_2395	intergenic SNP	C	T
6	2717589	before BCGR_2685	before JTY_2472	intergenic SNP	C	T
7	2856554	before BCGR_2812	before JTY_2592	intergenic SNP	T	G
8	3804667	after BCGR_3744	after JTY_3471	intergenic SNP	A	G
9	3925106..3926030	misc_feature	intergenic between BCGR_3857 and BCGR_3858	7 intergenic SNP					S-RD12, 925 bp. 7 replacements in BCG Russia 368 in comparison with BCG Tokyo 172
10	3938618	before BCGR_3871	before JTY_3591	intergenic SNP	A	G
11	4086798	before BCGR_4022	before JTY_3735	intergenic SNP	A	G
12	237806	BCGR_0232	JTY_0206	nonsense mutation, stop codon	C	G	S	_
13	955233	BCGR_0952	JTY_0878	nonsense mutation, stop codon	C	T	Q	_
14	2500032	BCGR_2458	JTY_2266	synonymous	A	C	A	A
15	3204509	BCGR_3187	JTY_2950	synonymous	G	A	V	V
16	3624217	BCGR_3589	JTY_3321	synonymous	A	C	R	R
17	3692628	BCGR_3655	JTY_3384	synonymous	C	G	A	A
18	4105653	BCGR_4043	JTY_3753	synonymous	C	G	G	G
19	4105665	BCGR_4043	JTY_3753	synonymous	C	G	T	T
20	4273564	BCGR_4187	JTY_3895	synonymous	A	G	Y	Y
21	1094040	BCGR_1086	JTY_1003	synonymous	T	C
22	247493	BCGR_0238	JTY_0212	nonsynonymous	A	G	M	T
23	302976	BCGR_0287	JTY_0259	nonsynonymous	G	A	V	M
24	463965	BCGR_0426	JTY_0393	nonsynonymous	G	T	G	C
25	463965	BCGR_0426	JTY_0502	nonsynonymous	T	C	C	R
26	765339	BCGR_0743	JTY_0687	nonsynonymous	C	T	A	V
27	777532	BCGR_0753	JTY_0695	nonsynonymous	T	C	I	V
28	814279	BCGR_0796	JTY_0736	nonsynonymous	G	A	S	N
29	1094037	BCGR_1086	JTY_1003	nonsynonymous	A	C	K	N
30	1297138	BCGR_1309	JTY_1200	nonsynonymous	C	G	L	V
31	1465830	BCGR_1465	JTY_1345	nonsynonymous	G	C	G	A
32	2009007	BCGR_1958	JTY_1803	nonsynonymous	C	G	F	L
33	2016217	BCGR_1966	JTY_1811	nonsynonymous	A	G	T	A
34	2017873	BCGR_1967	JTY_1812	nonsynonymous	G	T	Q	H
35	2019823	BCGR_1969	JTY_1814	nonsynonymous	C	T	T	I
36	2103824	BCGR_2048	JTY_1890	nonsynonymous	G	A	T	I
37	2612202	BCGR_2586	JTY_2382	nonsynonymous	G	A	T	I
38	2792482	BCGR_2751	JTY_2534	nonsynonymous	G	A	A	T
39	2934760	BCGR_2899	JTY_2679	nonsynonymous	T	C	V	A
40	3446465	BCGR_3406	JTY_3153	nonsynonymous	G	A	G	E
41	3569116	BCGR_3534	JTY_3269	nonsynonymous	G	T	D	E
42	3606135	BCGR_3571	JTY_3303	nonsynonymous	G	A	T	I
43	3624223	BCGR_3589	JTY_3321	nonsynonymous	A	T	M	L
44	3693504	BCGR_3656	JTY_3385	nonsynonymous	A	G	T	A
45	3832536	BCGR_3774	JTY_3499	nonsynonymous	T	C	E	G
46	3900421	BCGR_3848	JTY_3568	nonsynonymous	G	A	A	T
47	3909879	BCGR_3852	JTY_3572	nonsynonymous	T	G	C	G
48	3909894	BCGR_3852	JTY_3572	nonsynonymous	T	G	S	A
49	4001794	BCGR_3935	JTY_3649	nonsynonymous	C	T	R	H
50	4087425	BCGR_4022	JTY_3735	nonsynonymous	C	T	A	V
51	4105654	BCGR_4043	JTY_3753	nonsynonymous	G	C	V	L
52	4105762	BCGR_4043	JTY_3753	nonsynonymous	C	G	P	A
in/del
1	18063..18065	BCGR_0019	JTY_0015	3bp deletion	GGC	_	P	_
2	3555374..3555375	BCGR_3523	JTY_3259	1 bp deletion	AA	C	AYQPGDTVLG	AISQVTPFLV
3	3691552-3691553	BCGR_3655	JTY_3384	1 bp deletion	C	_
4	3370378..3700379	BCGR_3667	JTY_3396	1 bp deletion	C	_
5	1487960^1487968	BCGR_1482	JTY_1361	9 bp insertion	_	GCCGGCCCC	_	GGA
6	4247865^4247868	BCGR_4171	JTY_3878	3 bp insertion	-	CCG	_	R
7	2709779^2709780	BCGR_2676	JTY_2464	1bp insertion	_	T
8	2758360^2758361	BCGR_2719	JTY_2503	1bp insertion	_	A
9	4078811^4078813	BCGR_4013	JTY_3726	1bp insertion	-	C
10	4153723^4153725	BCGR_4087	JTY_3796	1bp insertion	-	C
RD
1	3809384^3809407	BCGR_3749	JTY_3475 pseudo	22 bp insertion	-	AACAGTCTGGTCAGCTTCGTGC
2	4110476..4110477	misc_feature		1602 bp deletion					In BCG Russia 368, RD, a 1602 bp deletion, compared to BCG Tokyo 172 beginning in JTY_RS19265 (ribonuclease gene), including JTY_RS19270 (antitoxin VapB48 gene) and finishing inside JTY_RS19275 (glutamate-cysteine ligase gene)
