# Supplementary material for: Mosaic structure of Mycobacterium bovis BCG genomes as a representation of phage sequences’ mobility
Source: BMC Genomics. 2016 Dec 28;17(Suppl 14):1009. doi: 10.1186/s12864-016-3355-1 (PMC5249017; doi:10.1186/s12864-016-3355-1)
Supplement: Additional file 3: Table S3. — Localization of specific genome elements in BCG Russia genome. (XLSX 23 kb) [file 12864_2016_3355_MOESM3_ESM.xlsx]

## Sheet: Лист1
IS							Repeats							PE/PGRS
	insertion sequence	start	stop	Strand					start	stop				locus_tag	gene	start	stop	strand
mobile_element	IS1536	702608	703999	+			repeat_region	REP-1	80307	80621	+			BCGR_0179	BCGR_0179	181032	181256	-
mobile_element	IS1557	834345	834679	+			repeat_region	REP-2	103784	105287	-			BCGR_2323	BCGR_2323	2360755	2361021	-
mobile_element	IS6110	853733	855087	-			repeat_region	REP-5	1766662	1768024	-			BCGR_4179	BCGR_4179	4255106	4255954	+
mobile_element	IS1547	892256	893605	+			repeat_region	REP-6	1905337	1906715	-			BCGR_3281	esxS	3326122	3326415	-
mobile_element	IS1539	923715	924027	+			repeat_region	REP-7	2180060	2181507	+			BCGR_0177	PE1	177770	179452	-
mobile_element	IS1606	949532	949864	+			repeat_region	REP-8	3862954	3864346	+			BCGR_1217	PE10	1217724	1217891	+
mobile_element	IS1554	1027634	1029095	-			repeat_region	PossibleCrispr_1	693268	693344	+			BCGR_1314	PE11	1302502	1302804	-
mobile_element	IS1535	1029250	1031549	+			repeat_region	PossibleCrispr_2	2959108	2959289	+			BCGR_1317	PE12	1304435	1305361	-
mobile_element	IS1560	1161064	1162576	-			repeat_region	Crispr_3	3065411	3066767	+			BCGR_1340	PE13	1341602	1341907	+
mobile_element	ISMt1	1166719	1167689	-			repeat_region	Crispr_4	3068161	3070331	+			BCGR_1361	PE14	1359895	1360227	-
mobile_element	IS1081	1171443	1172877	+			repeat_region	PossibleCrispr_5	4081066	4081154	+			BCGR_1544	PE15	1559516	1559824	+
mobile_element	ISMt1	1280598	1281567	+			repeat_region	VNTR0580	581885	581961	+			BCGR_1589	PE16	1604066	1605652	+
mobile_element	IS1081	1343898	1345332	-			repeat_region	VNTR3155	3102636	3102689	+			BCGR_1797	PE17	1833918	1834850	+
mobile_element	IS1557	1467550	1469058	-			repeat_region	VNTR3336	3283697	3283873	+			BCGR_1959	PE18	2009473	2009772	+
mobile_element	ISB9	1981565	1982794	-			repeat_region	VNTR4155	4124258	4124884	+			BCGR_1962	PE19	2012900	2013199	+
mobile_element	IS1607	2231879	2233103	+										BCGR_0178	PE2	179546	181018	-
mobile_element	IS1556	2317287	2318755	+										BCGR_1977	PE20	2031068	2031367	+
mobile_element	IS1558	2410456	2411254	-										BCGR_2302	PE22	2340302	2340526	+
mobile_element	IS1558	2678611	2679821	-										BCGR_2541	PE23	2570601	2571749	+
mobile_element	IS1081	2785068	2786502	-										BCGR_2627	PE24	2663981	2664700	+
mobile_element	IS1081	2929252	2930160	+										BCGR_2654	PE25	2685912	2686211	-
mobile_element	IS1602	3046401	3048453	-										BCGR_2751	PE26	2792359	2793837	+
mobile_element	IS1555	3061970	3062368	-										BCGR_3005	PE27	3024385	3025212	-
mobile_element	IS1604	3063043	3064451	+										BCGR_3278	PE27A	3325415	3325534	-
mobile_element	IS6110	3066823	3068177	-										BCGR_3283	PE29	3327766	3328083	-
mobile_element	IS1539	3140902	3142960	-										BCGR_0188	PE3	187660	189066	-
mobile_element	ISMt3	3235187	3237399	+										BCGR_3818	PE31	3872164	3872460	+
mobile_element	IS1538	3280750	3282805	-										BCGR_3994	PE33	4061529	4061813	+
mobile_element	IS1081	3328400	3329834	-										BCGR_4098	PE34	4164190	4164516	-
mobile_element	IS1081	3428467	3429901	+										BCGR_4256	PE36	4334367	4334600	-
mobile_element	IS1603	3502392	3503781	-										BCGR_0189	PE4	189158	190666	-
mobile_element	IS1547	3700681	3702020	+										BCGR_0322	PE5	350881	351189	+
mobile_element	IS1608	3738814	3739843	+										BCGR_0371	PE6	400791	401093	-
mobile_element	IS1561	3739778	3740515	-										BCGR_1015	PE7	1023533	1023718	-
mobile_element	IS1560	3784109	3785676	+										BCGR_1157	PE8	1164692	1165519	-
mobile_element	IS1552	3828728	3829572	-										BCGR_1216	PE9	1217282	1217707	+
mobile_element	IS1534	4045962	4048079	+										BCGR_0830	PE_PGRS10	840324	842996	+
mobile_element	IS1553	4048764	4050169	-										BCGR_0838	PE_PGRS11	848308	850053	+
mobile_element	IS1557	4220902	4222352	+										BCGR_0923	PE_PGRS13	927086	929818	+
mobile_element	IS1537	4269562	4271434	-										BCGR_0925	PE_PGRS14	930045	932693	-
mobile_element	IS1608	4286361	4287390	+										BCGR_0968	PE_PGRS15	970589	972418	-
														BCGR_1085	PE_PGRS16	1092507	1094000	+
														BCGR_1085	PE_PGRS16	1093957	1095279	+
														BCGR_1087	PE_PGRS17	1095496	1096503	-
														BCGR_1090	PE_PGRS18	1097225	1098643	-
														BCGR_1189	PE_PGRS19	1190565	1192580	-
														BCGR_1190	PE_PGRS20.1	1192913	1193527	-
														BCGR_1191	PE_PGRS20.2	1193550	1194644	-
														BCGR_1214	PE_PGRS21	1214194	1216623	+
														BCGR_1222	PE_PGRS22	1219229	1221781	+
														BCGR_1392	PE_PGRS23	1387593	1389281	-
														BCGR_1482	PE_PGRS24	1487561	1489372	-
														BCGR_1555	PE_PGRS25	1570179	1571537	-
														BCGR_1600	PE_PGRS26	1615909	1617357	-
														BCGR_1613	PE_PGRS27	1628350	1632552	-
														BCGR_1615	PE_PGRS28	1633926	1636151	-
														BCGR_1631	PE_PGRS29	1653581	1654693	-
														BCGR_0315	PE_PGRS3	334877	337459	-
														BCGR_1802	PE_PGRS30	1840501	1843557	-
														BCGR_1938	PE_PGRS31	1983595	1985469	+
														BCGR_1975	PE_PGRS32a	2029575	2029871	-
														BCGR_1974	PE_PGRS32b	2027919	2029532	-
														BCGR_1991	PE_PGRS33	2044174	2045670	-
														BCGR_2015	PE_PGRS34a	2071648	2072466	-
														BCGR_2014	PE_PGRS34b	2070920	2071489	-
														BCGR_2162	PE_PGRS35	2197680	2199356	+
														BCGR_2295	PE_PGRS36	2330960	2332435	-
														BCGR_2322	PE_PGRS37	2359988	2360758	-
														BCGR_2361	PE_PGRS38	2396029	2397501	-
														BCGR_2557	PE_PGRS39	2587539	2588876	-
														BCGR_0314	PE_PGRS3b	331863	334613	-
														BCGR_0316	PE_PGRS4	337826	340330	-
														BCGR_2582	PE_PGRS40	2609550	2609735	+
														BCGR_2611	PE_PGRS41	2650651	2651733	+
														BCGR_2716	PE_PGRS42ab	2752384	2753967	-
														BCGR_2715	PE_PGRS42d	2751884	2752339	-
														BCGR_2720	PE_PGRS43a	2761383	2762801	-
														BCGR_2719	PE_PGRS43b	2757836	2761357	-
														BCGR_2829	PE_PGRS44	2878803	2880416	+
														BCGR_2857	PE_PGRS45a	2901981	2902211	-
														BCGR_2856	PE_PGRS45b	2900824	2901993	-
														BCGR_2879	PE_PGRS46	2917327	2919729	-
														BCGR_2971	PE_PGRS47	3000421	3001695	+
														BCGR_3099	PE_PGRS48	3109086	3110879	+
														BCGR_0334	PE_PGRS5	362591	364411	+
														BCGR_3685	PE_PGRS50	3722628	3728252	-
														BCGR_3713	PE_PGRS51	3764035	3765813	+
														BCGR_3730	PE_PGRS52	3785775	3788027	+
														BCGR_3851	PE_PGRS53	3903928	3908046	+
														BCGR_3852	PE_PGRS54	3908337	3914489	+
														BCGR_3855	PE_PGRS55	3917396	3922483	+
														BCGR_3857	PE_PGRS57	3923314	3925383	+
														BCGR_3857	PE_PGRS57	3925688	3926542	+
														BCGR_3943	PE_PGRS58	4007678	4009432	-
														BCGR_3947	PE_PGRS59	4012872	4014350	-
														BCGR_3998	PE_PGRS60	4063928	4064242	+
														BCGR_4168	PE_PGRS62	4244591	4246105	+
														BCGR_3364	PE_PGRS63	3412919	3414232	-
														BCGR_0590	PE_PGRS6a	623949	625685	+
														BCGR_0591	PE_PGRS6b	625591	625818	+
														BCGR_0641	PE_PGRS7	673236	677156	-
														BCGR_0824	PE_PGRS8	834812	835330	+
														BCGR_0829	PE_PGRS9	837523	839916	+
														BCGR_0125	PE-PGRS1	131456	132946	+
														BCGR_0144	PE-PGRS2	149607	151223	+
														BCGR_1923	wag22a	1975674	1976066	-
														BCGR_1922	wag22b	1973268	1974563	-
														BCGR_1328	BCGR_1328	1327151	1328050	-
														BCGR_0111	PPE1	105396	106787	+
														BCGR_0487	PPE10	531896	533308	-
														BCGR_0499	PPE11	544319	545875	+
														BCGR_0839	PPE12	850243	852183	-
														BCGR_0975	PPE13	979046	980377	-
														BCGR_1014	PPE14	1022247	1023518	-
														BCGR_1156	PPE15	1163440	1164615	-
														BCGR_1272	PPE16	1265022	1266881	-
														BCGR_1313	PPE17a	1301942	1302484	-
														BCGR_1312	PPE17b	1301443	1301916	-
														BCGR_1341	PPE18	1341954	1343126	+
														BCGR_1520	PPE19	1531850	1533040	-
														BCGR_0291	PPE2	306238	307908	-
														BCGR_1545	PPE20	1559821	1561440	+
														BCGR_1706	PPE21	1736537	1738582	-
														BCGR_1858	PPE22	1909622	1910779	-
														BCGR_1859	PPE23	1910819	1912003	-
														BCGR_1913	PPE24	1959753	1962761	-
														BCGR_1958	PPE25	2008300	2009394	+
														BCGR_1960	PPE26	2009786	2010967	+
														BCGR_1961	PPE27	2011382	2012473	+
														BCGR_1971	PPE28	2022449	2024416	+
														BCGR_1972	PPE29	2024997	2026268	+
														BCGR_0317	PPE3	340621	342231	+
														BCGR_1973	PPE30	2026380	2027771	+
														BCGR_1978	PPE31	2031382	2032593	+
														BCGR_1979	PPE32	2032914	2034146	+
														BCGR_1980	PPE33a	2034278	2034841	+
														BCGR_1981	PPE33b	2034872	2035690	+
														BCGR_2101	PPE34	2145957	2151497	-
														BCGR_2104	PPE35a	2152889	2154766	-
														BCGR_2103	PPE35b	2151802	2152803	-
														BCGR_2303	PPE36	2340582	2341313	+
														BCGR_2319	PPE37	2353884	2355278	+
														BCGR_0323	PPE4	351396	352733	+
														BCGR_2653	PPE41	2685281	2685865	-
														BCGR_2848	PPE42	2892270	2894012	+
														BCGR_3004	PPE43	3023121	3024263	-
														BCGR_3006	PPE44	3025536	3026642	-
														BCGR_3277	PPE46	3324081	3325418	-
														BCGR_3282	PPE47	3326462	3327757	-
														BCGR_3393	PPE49a	3435168	3436016	-
														BCGR_3392	PPE49b	3434842	3435105	-
														BCGR_0341	PPE5	367453	370896	-
														BCGR_3406	PPE50	3445699	3446844	+
														BCGR_3408	PPE51	3447496	3448638	+
														BCGR_3417	PPE52	3455790	3457019	-
														BCGR_3432	PPE53	3473093	3474901	-
														BCGR_3684	PPE54	3718563	3722564	-
														BCGR_3689	PPE55a	3732377	3738631	-
														BCGR_3688	PPE55b	3729195	3732380	-
														BCGR_3696	PPE56a	3751274	3752599	-
														BCGR_3695	PPE56b	3745082	3751216	-
														BCGR_3694	PPE56d	3741429	3745088	-
														BCGR_0342	PPE6	371040	376967	-
														BCGR_3819	PPE60	3872497	3873678	+
														BCGR_3881	PPE61	3945621	3946841	+
														BCGR_3882	PPE62	3946983	3948731	-
														BCGR_3888	PPE63	3954337	3955776	+
														BCGR_3907	PPE64	3974258	3975916	+
														BCGR_4091	PPE66	4158470	4158691	-
														BCGR_4255	PPE69	4333089	4334288	-
														BCGR_3433	PPE70	3475110	3476999	-
														BCGR_2566	PPE71	2595926	2597332	-
														BCGR_0395	PPE8	425299	435822	-
														BCGR_0428	PPE9	467815	469146	-
